# Supplementary material for: Intervention of AXL in EGFR Signaling via Phosphorylation and Stabilization of MIG6 in Non-Small Cell Lung Cancer
Source: Int J Mol Sci. 2023 Oct 4;24(19):14879. doi: 10.3390/ijms241914879 (PMC10573631; doi:10.3390/ijms241914879)
Supplement: Supplementary file 1 [file ijms-24-14879-s001.zip]

Archive with 1 entries (1 files):
- ijms-2628223-supplementary.pdf
